# Supplementary material for: Do Two Machine-Learning Based Prognostic Signatures for Breast Cancer Capture the Same Biological Processes?
Source: PLoS One. 2011 Mar 14;6(3):e17795. doi: 10.1371/journal.pone.0017795 (PMC3056769; doi:10.1371/journal.pone.0017795)
Supplement: Table S1 — Gene symbols of the genes in van't Veer and Wang signatures used in the analysis. The Wang signatures were converted from the published probe sets by Affymetrix official tables. The van't Veer signature was converted from the published probes using BLAST. The common gene cyclin E2 is highlighted. (XLS) [file pone.0017795.s001.xls]

## Sheet: Sheet1
van't Veer signature	Wang 60 gene ER+ signature	Wang 76 gene signature
AKAP2	ABLIM1	ABLIM1
ALDH4A1	ACACB	ACACB
BBC3	ANKHD1-EIF4EBP3 /// EIF4EBP3	ACOT11
C16orf61	AP2A2	ANKHD1-EIF4EBP3 /// EIF4EBP3
C9orf30	ARHGDIB	AP2A2
CCNE2	ATAD2	ARHGDIB
CDC42BPA	BICD1	ATAD2
CDCA7	C11orf9	BCL2L14
CENPA	C1orf66	BICD1
COL4A2	C3	C11orf51
DCK	CAPN2	C11orf9
DHX58	CBX3 /// LOC653972	C1orf66
DIAPH3	CCNE2	C3
DTL	CD44	CAPN2
EBF4	CLN8	CBX3 /// LOC653972
ECT2	CNKSR1	CCNE2
EGLN1	DUSP4	CD44
ESM1	EEF1A2	CEP57
EXT1	ETV2	CLN8
FGF18	FEN1	CNKSR1
FLT1	FKBP2	COL2A1
GMPS	GFOD2	DUSP4
GNAZ	GOLM1	EEF1A2
GPR126	GTSE1	ETV2
GPR180	HDGFRP3	FEN1
GSTM3	HIST1H4A /// HIST1H4B /// HIST1H4C /// HIST1H4D /// HIST1H4E /// HIST1H4F /// HIST1H4H /// HIST1H4I /// HIST1H4J /// HIST1H4K /// HIST1H4L /// HIST2H4A /// HIST2H4B /// HIST4H4	FKBP2
HRASLS	IL18	FUT3
IGFBP5	KIAA0748	GABRQ
LIN9	KPNA2 /// LOC728860	GAS2
LOC100134229	LST1	GFOD2
LOC100293228	MAP4	GOLM1
LOC100293820	MLF1IP	GTSE1
LOC451220	MMP23A /// MMP23B	HDGFRP3
LOC454587	NCAPG2	HIST1H4A /// HIST1H4B /// HIST1H4C /// HIST1H4D /// HIST1H4E /// HIST1H4F /// HIST1H4H /// HIST1H4I /// HIST1H4J /// HIST1H4K /// HIST1H4L /// HIST2H4A /// HIST2H4B /// HIST4H4
LOC457596	NEFL	IL18
LOC643008	NEURL	KIAA0748
LOC717181	OR12D2	KIAA0913 /// SAT1
LPCAT1	ORC3L	KPNA2 /// LOC728860
MCM6	PHF11	LST1
MELK	PLK1	MAP4
MMP9	POLQ	MLF1IP
MTDH	PPP1CC	MMP23A /// MMP23B
NDC80	PSMC2	MYH2
NMU	SLC35A1	NCAPG2
NUSAP1	SMC4	NEFL
ORC6L	SUPT16H	NEURL
OXCT1	TACC2	OR12D2
PECI	TMEM8	ORC3L
PITRM1	TNFSF12 /// TNFSF12-TNFSF13 /// TNFSF13	PARP4
PRC1	TNFSF13	PHF11
QSOX2	UCKL1	PLK1
RAB6B	YIF1A	POLQ
RFC4	ZCCHC8	PPP1CC
RTN4RL1	ZFP36L2	PSMC2
RUNDC1		RFX7
SCUBE2		RPL23AP7
SERF1A		SLC35A1
SLC2A3		SMC4
TGFB3		SUPT16H
TSPYL5		TACC2
WISP1STK32B		TMEM8
ZNF385B		TNFSF10
		TNFSF12 /// TNFSF12-TNFSF13 /// TNFSF13
		TNFSF13
		UCKL1
		YIF1A
		ZCCHC8
		ZFP36L2
		ZNF362
