# Supplementary material for: Do Two Machine-Learning Based Prognostic Signatures for Breast Cancer Capture the Same Biological Processes?
Source: PLoS One. 2011 Mar 14;6(3):e17795. doi: 10.1371/journal.pone.0017795 (PMC3056769; doi:10.1371/journal.pone.0017795)
Supplement: Table S2 — Enrichment analysis of each signature separately. FDR controlled hypergeometric enrichment of van't Veer signature, Wang 60 gene ER+ signature and Wang 76 gene signature, for GOBP annotations (both complete and filtered as proposed by Wang et al), and MSigDB pathways. Additionally the results of the TANGO analysis are attached. Pathways common both to van't Veer and one of Wang signatures are highlighted. (XLS) [file pone.0017795.s002.xls]

## Sheet: Sheet1
van't Veer			Wang 60 gene ER+ signature			Wang 76 gene signature
GOBP (out of all 4825 GOBPs)	FDR q-value	p-value	GOBP (out of all 4825 GOBPs)	FDR q-value	p-value	GOBP (out of all 4825 GOBPs)	FDR q-value	p-value
establishment of mitotic spindle localization	0.032413	9.4802e-06	DNA packaging	0.0072337	2.7904e-06	DNA packaging	0.035966	9.0182e-06
microtubule cytoskeleton organization	0.18508	0.00010827	organelle organization	0.0072337	3.1796e-06	chromatin assembly or disassembly	0.035966	1.6904e-05
establishment of mitotic spindle orientation	0.20686	0.00018151	chromatin assembly or disassembly	0.0079862	5.2656e-06	response to stimulus	0.035966	2.3714e-05
DNA replication	0.30292	0.00035439	cellular component organization	0.014748	1.2965e-05	cellular component organization	0.042223	3.7119e-05
DNA-dependent DNA replication	0.52262	0.00078243	response to stimulus	0.05434	5.9714e-05	organelle organization	0.050697	5.5711e-05
ossification	0.52262	0.0010604	regulation of immune system process	0.057598	7.5953e-05	cell cycle	0.15507	0.00020449
positive regulation of vascular endothelial growth factor receptor signaling pathway	0.52262	0.00107	chromosome organization	0.075463	0.00012351	G2 phase of mitotic cell cycle	0.17317	0.00026641
microtubule-based process	0.60459	0.0014147	cell cycle	0.075463	0.00015328	regulation of immune system process	0.18969	0.00033979
DNA replication initiation	0.67153	0.0017677	DNA replication	0.075463	0.00015838	DNA replication	0.18969	0.00048029
			G2 phase of mitotic cell cycle	0.075463	0.00016585	syncytium formation	0.18969	0.00049456
			microtubule-based process	0.10789	0.00028135	neurofilament cytoskeleton organization	0.18969	0.00049456
			syncytium formation	0.10789	0.00030825	cell cycle process	0.18969	0.00050735
			neurofilament cytoskeleton organization	0.10789	0.00030825	chromosome organization	0.18969	0.00054197
			nucleosome assembly	0.13233	0.00040717	nucleosome assembly	0.25502	0.00081432
			mitotic cell cycle	0.14814	0.00048837	microtubule-based process	0.25502	0.00084072
			cell cycle process	0.17255	0.00060678	regulation of developmental process	0.2842	0.0010464
			cytoskeleton organization	0.2181	0.00083299	cell development	0.2842	0.0010618
			cell division	0.2181	0.00088052	DNA metabolic process	0.32486	0.0012851
			cell development	0.2181	0.00091073	mitotic cell cycle	0.4088	0.0017071
			M phase	0.27836	0.0013928	response to stress	0.46353	0.0021238
			chromatin organization	0.27836	0.0013928	response to cold	0.46353	0.0023431
			anatomical structure formation involved in morphogenesis	0.27836	0.0014181	chromosome condensation	0.46353	0.0023431
			chromosome condensation	0.27836	0.0014683	intermediate filament cytoskeleton organization	0.46353	0.0023431
			intermediate filament cytoskeleton organization	0.27836	0.0014683	cell division	0.48128	0.0025386
			anatomical structure morphogenesis	0.31304	0.0018025	anatomical structure morphogenesis	0.48524	0.0028045
			intermediate filament-based process	0.31304	0.0018382	cytoskeleton organization	0.48524	0.0028427
			DNA metabolic process	0.31304	0.0018576	intermediate filament-based process	0.48524	0.0029299
			cell projection organization	0.34091	0.0020979	M phase	0.48524	0.0039463
			neurogenesis	0.37374	0.0026055	chromatin organization	0.48524	0.0039463
			regulation of DNA recombination	0.37374	0.002935	anatomical structure formation involved in morphogenesis	0.48524	0.004015
			neuromuscular process controlling balance	0.37374	0.002935	M phase specific microtubule process	0.48524	0.0042658
			neuron differentiation	0.37374	0.0032625	CMP-sialic acid transport	0.48524	0.0042658
			M phase specific microtubule process	0.37374	0.0033678	regulation of axon diameter	0.48524	0.0042658
			CMP-sialic acid transport	0.37374	0.0033678	positive regulation of neutrophil apoptosis	0.48524	0.0042658
			regulation of axon diameter	0.37374	0.0033678	neurofilament bundle assembly	0.48524	0.0042658
			positive regulation of neutrophil apoptosis	0.37374	0.0033678	polar body extrusion after meiotic divisions	0.48524	0.0042658
			neurofilament bundle assembly	0.37374	0.0033678	chemokine biosynthetic process	0.48524	0.0042658
			polar body extrusion after meiotic divisions	0.37374	0.0033678	interleukin-13 biosynthetic process	0.48524	0.0042658
			chemokine biosynthetic process	0.37374	0.0033678	granulocyte macrophage colony-stimulating factor biosynthetic process	0.48524	0.0042658
			interleukin-13 biosynthetic process	0.37374	0.0033678	embryonic skeletal joint morphogenesis	0.48524	0.0042658
			granulocyte macrophage colony-stimulating factor biosynthetic process	0.37374	0.0033678	immune response	0.49354	0.0046518
			neuron projection development	0.40029	0.0036949	regulation of DNA recombination	0.49354	0.0046642
			Rho protein signal transduction	0.51538	0.0048706	neuromuscular process controlling balance	0.49354	0.0046642
			microtubule cytoskeleton organization	0.523	0.0050576	cellular response to DNA damage stimulus	0.51576	0.0049875
			regulation of microtubule-based process	0.53392	0.0055067	regulation of apoptosis	0.55371	0.0054763
			immune response	0.53392	0.0057598	cell projection organization	0.57783	0.0058418
			age-dependent response to oxidative stress	0.53392	0.0067244	cell differentiation	0.59752	0.0064376
			positive regulation of type IIa hypersensitivity	0.53392	0.0067244	Rho protein signal transduction	0.59752	0.0077082
			sperm axoneme assembly	0.53392	0.0067244	response to DNA damage stimulus	0.59752	0.0080763
			interkinetic nuclear migration	0.53392	0.0067244	cellular response to stress	0.59752	0.0080799
			spindle astral microtubule organization	0.53392	0.0067244	spermatid development	0.59752	0.0081996
			positive regulation of myeloid cell apoptosis	0.53392	0.0067244	neurogenesis	0.59752	0.0083596
			interferon-gamma biosynthetic process	0.53392	0.0067244	age-dependent response to oxidative stress	0.59752	0.0085137
			DNA replication, removal of RNA primer	0.53392	0.0067244	plasma membrane repair	0.59752	0.0085137
			regulation of megakaryocyte differentiation	0.53392	0.0067244	positive regulation of type IIa hypersensitivity	0.59752	0.0085137
			positive regulation of isotype switching to IgA isotypes	0.53392	0.0067244	sperm axoneme assembly	0.59752	0.0085137
			glutamate uptake during transmission of nerve impulse	0.53392	0.0067244	interkinetic nuclear migration	0.59752	0.0085137
			cell motion	0.53392	0.0068061	spindle astral microtubule organization	0.59752	0.0085137
			neuromuscular process	0.58832	0.0076288	positive regulation of myeloid cell apoptosis	0.59752	0.0085137
			regulation of lymphocyte activation	0.59839	0.0078916	interferon-gamma biosynthetic process	0.59752	0.0085137
			response to stress	0.59839	0.0080224	DNA replication, removal of RNA primer	0.59752	0.0085137
			neuron development	0.61934	0.0084393	regulation of megakaryocyte differentiation	0.59752	0.0085137
			generation of neurons	0.65454	0.0092838	positive regulation of isotype switching to IgA isotypes	0.59752	0.0085137
			lagging strand elongation	0.65454	0.01007	glutamate uptake during transmission of nerve impulse	0.59752	0.0085137
			retrograde axon cargo transport	0.65454	0.01007	neuron projection development	0.59752	0.008536
			intracellular mRNA localization	0.65454	0.01007	regulation of microtubule-based process	0.60009	0.0087046
			flagellum assembly	0.65454	0.01007	neuron differentiation	0.6042	0.008897
			axon transport of mitochondrion	0.65454	0.01007	microtubule cytoskeleton organization	0.64329	0.0097223
			interleukin-2 biosynthetic process	0.65454	0.01007	spermatid differentiation	0.64329	0.0097554
			intermediate filament bundle assembly	0.65454	0.01007	cytoskeleton-dependent intracellular transport	0.70588	0.01086
			cell differentiation	0.66919	0.010442	cellular metabolic process	0.72242	0.011391
			cellular response to DNA damage stimulus	0.7031	0.011259	regulation of cell shape	0.72242	0.011432
			negative regulation of cellular protein metabolic process	0.7031	0.01128	neuromuscular process	0.7248	0.012017
			interspecies interaction between organisms	0.70858	0.011556	lagging strand elongation	0.7248	0.012744
			nervous system development	0.70858	0.01168	retrograde axon cargo transport	0.7248	0.012744
			cellular response to stress	0.70918	0.012207	intracellular mRNA localization	0.7248	0.012744
			DNA-dependent DNA replication	0.70918	0.012792	flagellum assembly	0.7248	0.012744
			RNA catabolic process	0.70918	0.012792	axon transport of mitochondrion	0.7248	0.012744
			blood vessel maturation	0.70918	0.013404	interleukin-2 biosynthetic process	0.7248	0.012744
			healing during inflammatory response	0.70918	0.013404	intermediate filament bundle assembly	0.7248	0.012744
			nucleosome disassembly	0.70918	0.013404
			cell proliferation in forebrain	0.70918	0.013404
			cytoplasmic microtubule organization	0.70918	0.013404
			chromatin disassembly	0.70918	0.013404
			interferon-gamma production	0.70918	0.013404
			axoneme assembly	0.70918	0.013404
			regulation of cellular metabolic process	0.73719	0.014096
GOBP (out of the 1373 GOBPs list)	FDR q-value	p-value	GOBP (out of the 1373 GOBPs list)	FDR q-value	p-value (wang 60)	GOBP (out of the 1373 GOBPs list)	FDR q-value	p-value
microtubule cytoskeleton organization	0.093841	0.00010827	DNA packaging	0.011546	9.0182e-06	DNA packaging	0.0021717	2.7904e-06
establishment of mitotic spindle orientation	0.093841	0.00018151	chromatin assembly or disassembly	0.011546	1.6904e-05	organelle organization	0.0021717	3.1796e-06
DNA replication	0.12215	0.00035439	organelle organization	0.025367	5.5711e-05	chromatin assembly or disassembly	0.0023976	5.2656e-06
DNA-dependent DNA replication	0.20226	0.00078243	cell cycle	0.069833	0.00020449	regulation of immune system process	0.025938	7.5953e-05
ossification	0.2193	0.0010604	G2 phase of mitotic cell cycle	0.072784	0.00026641	cell cycle	0.032365	0.00015328
microtubule-based process	0.24379	0.0014147	regulation of immune system process	0.077358	0.00033979	DNA replication	0.032365	0.00015838
DNA replication initiation	0.26111	0.0017677	DNA replication	0.084446	0.00048029	G2 phase of mitotic cell cycle	0.032365	0.00016585
mitotic spindle organization	0.44593	0.0036474	syncytium formation	0.084446	0.00049456	microtubule-based process	0.046786	0.00028135
cytoskeleton organization	0.44593	0.0038814	nucleosome assembly	0.11484	0.00081432	syncytium formation	0.046786	0.00030825
DNA packaging	0.51432	0.0049741	microtubule-based process	0.11484	0.00084072	nucleosome assembly	0.05562	0.00040717
regulation of smooth muscle contraction	0.56253	0.0061438	DNA metabolic process	0.15959	0.0012851	mitotic cell cycle	0.060647	0.00048837
DNA metabolic process	0.56253	0.0065284	mitotic cell cycle	0.19432	0.0017071	cytoskeleton organization	0.094823	0.00083299
cytokinesis	0.64608	0.0092233	response to stress	0.22316	0.0021238	M phase	0.1359	0.0013928
regulation of muscle contraction	0.64608	0.0092233	cytoskeleton organization	0.27737	0.0028427	chromatin organization	0.1359	0.0013928
skeletal system development	0.64608	0.0093726	M phase	0.33533	0.0039463	DNA metabolic process	0.16917	0.0018576
mitotic sister chromatid segregation	0.66733	0.010972	chromatin organization	0.33533	0.0039463	regulation of DNA recombination	0.25057	0.002935
sister chromatid segregation	0.66733	0.010972	M phase specific microtubule process	0.33533	0.0042658	M phase specific microtubule process	0.27061	0.0033678
cytokinesis after mitosis	0.70149	0.013569	immune response	0.33533	0.0046518	Rho protein signal transduction	0.36362	0.0048706
gastric acid secretion	0.70149	0.013569	regulation of DNA recombination	0.33533	0.0046642	microtubule cytoskeleton organization	0.36362	0.0050576
DNA strand elongation during DNA replication	0.70149	0.013569	Rho protein signal transduction	0.4473	0.0077082	immune response	0.38738	0.0057598
			response to DNA damage stimulus	0.4473	0.0080763	age-dependent response to oxidative stress	0.38738	0.0067244
			spermatid development	0.4473	0.0081996	positive regulation of type IIa hypersensitivity	0.38738	0.0067244
			age-dependent response to oxidative stress	0.4473	0.0085137	sperm axoneme assembly	0.38738	0.0067244
			plasma membrane repair	0.4473	0.0085137	cell motion	0.38738	0.0068061
			positive regulation of type IIa hypersensitivity	0.4473	0.0085137	response to stress	0.43834	0.0080224
			sperm axoneme assembly	0.4473	0.0085137	lagging strand elongation	0.49127	0.01007
			microtubule cytoskeleton organization	0.49188	0.0097223	retrograde axon cargo transport	0.49127	0.01007
			regulation of cell shape	0.5577	0.011432	intracellular mRNA localization	0.49127	0.01007
			lagging strand elongation	0.56154	0.012744	nervous system development	0.53854	0.01168
			retrograde axon cargo transport	0.56154	0.012744	DNA-dependent DNA replication	0.53854	0.012792
			intracellular mRNA localization	0.56154	0.012744	RNA catabolic process	0.53854	0.012792
			DNA repair	0.59246	0.013879	blood vessel maturation	0.53854	0.013404
			blood vessel maturation	0.66176	0.016956	healing during inflammatory response	0.53854	0.013404
			healing during inflammatory response	0.66176	0.016956	nucleosome disassembly	0.53854	0.013404
			nucleosome disassembly	0.66176	0.016956	response to DNA damage stimulus	0.5859	0.016621
			cell motion	0.6762	0.017821	nuclear-transcribed mRNA catabolic process, deadenylation-dependent decay	0.5859	0.016728
			DNA-dependent DNA replication	0.68789	0.020008	positive regulation of inflammatory response to antigenic stimulus	0.5859	0.016728
			RNA catabolic process	0.68789	0.020008	DNA strand elongation during DNA replication	0.5859	0.016728
			nuclear-transcribed mRNA catabolic process, deadenylation-dependent decay	0.68789	0.02115	DNA damage response, signal transduction by p53 class mediator resulting in cell cycle arrest	0.5859	0.016728
			positive regulation of inflammatory response to antigenic stimulus	0.68789	0.02115	adaptive immune response	0.63662	0.019096
			DNA strand elongation during DNA replication	0.68789	0.02115	mitosis	0.63662	0.019637
			DNA damage response, signal transduction by p53 class mediator resulting in cell cycle arrest	0.68789	0.02115	myoblast fusion	0.63662	0.02004
			anterograde axon cargo transport	0.63662	0.02004	anterograde axon cargo transport	0.63662	0.02004
			M phase of mitotic cell cycle	0.63815	0.020555	M phase of mitotic cell cycle	0.64782	0.020867
			complement activation, alternative pathway	0.70854	0.023341	cell cycle checkpoint	0.74243	0.026446
			cell cycle checkpoint	0.74243	0.026446	rRNA modification	0.74243	0.026632
			rRNA modification	0.74243	0.026632	positive regulation of immunoglobulin mediated immune response	0.74243	0.026632
			positive regulation of immunoglobulin mediated immune response	0.74243	0.026632	complement activation, alternative pathway	0.74243	0.026632
			female meiosis	0.74243	0.026632	female meiosis	0.74243	0.026632
			positive regulation of immune system process	0.7453	0.02728
MSigDB Pathway	FDR q-value	p-value	MSigDB Pathway	FDR q-value	p-value	MSigDB Pathway	FDR q-value	p-value
DNA_REPLICATION_REACTOME	0.23336	0.0003652	NONE			DeathPathway	0.19662	0.0003077
G1_TO_S_CELL_CYCLE_REACTOME	0.71479	0.0026283
HSA04110_CELL_CYCLE	0.71479	0.004443
VitCBPathway	0.71479	0.0044744
GOBP (by TANGO)	no. of genes	corrected p-value	GOBP (by TANGO)	no. of genes	corrected p-value	GOBP (by TANGO)	no. of genes	corrected p-value
DNA replication	4	0.483	mitotic cell cycle	6	0.618	cell cycle	9	0.799
skeletal system development	4	0.866	cell division	5	0.666	DNA replication	4	0.945
cell division	4	0.932	DNA replication	4	0.847	cytokine receptor binding	4	0.956
			organelle organization	10	0.916	cellular response to DNA damage stimulus	5	0.963
