# Supplementary material for: Do Two Machine-Learning Based Prognostic Signatures for Breast Cancer Capture the Same Biological Processes?
Source: PLoS One. 2011 Mar 14;6(3):e17795. doi: 10.1371/journal.pone.0017795 (PMC3056769; doi:10.1371/journal.pone.0017795)
Supplement: Table S3 — Pathway overlap significance. The results of our suggested random background model, estimating overlap significance. (XLS) [file pone.0017795.s003.xls]

## Sheet: Sheet1
	van't Veer / Wang 60, 4825 GOBPs	van't Veer / Wang 76, 4825 GOBPs
common pathways,p<0.05	18	17
	DNA metabolic process	DNA metabolic process
	DNA packaging	DNA packaging
	DNA replication	DNA replication
	DNA replication initiation	DNA strand elongation
	DNA strand elongation	DNA strand elongation during DNA replication
	DNA strand elongation during DNA replication	DNA-dependent DNA replication
	DNA-dependent DNA replication	cell division
	cell division	chromosome condensation
	chromosome condensation	chromosome organization
	chromosome organization	cytokinesis during cell cycle
	cytokinesis during cell cycle	cytoskeleton organization
	cytoskeleton organization	microtubule cytoskeleton organization
	microtubule cytoskeleton organization	microtubule-based process
	microtubule-based process	mitotic chromosome condensation
	mitotic chromosome condensation	nucleosome assembly
	nucleosome assembly	organelle organization
	organelle organization	phosphoinositide-mediated signaling
	phosphoinositide-mediated signaling
significance	0.0152	0.0336
common pathways,p<0.1	28	31
	axon regeneration	DNA replication initiation
	cell cycle	axon regeneration
	cellular component organization	bone morphogenesis
	chromatin assembly or disassembly	cell cycle
	intracellular signaling cascade	cellular component organization
	mitotic cell cycle	chondrocyte differentiation
	negative regulation of translation	chromatin assembly or disassembly
	nucleus localization	endochondral bone morphogenesis
	response to hypoxia	endochondral ossification
	second-messenger-mediated signaling	extracellular matrix organization
		fibroblast growth factor receptor signaling pathway
		mitotic cell cycle
		nucleus localization
		response to hypoxia
significance	0.0676	0.0728
common pathways,p<1	230	257
significance	0.4158	0.374
	van't Veer / Wang 60, 1373 GOBPs	van't Veer / Wang 76, 1373 GOBPs
common pathways,p<0.05	12	13
	DNA metabolic process	DNA metabolic process
	DNA packaging	DNA packaging
	DNA replication	DNA replication
	DNA replication initiation	DNA strand elongation during DNA replication
	DNA strand elongation during DNA replication	DNA-dependent DNA replication
	DNA-dependent DNA replication	cell cycle
	cytoskeleton organization	cytoskeleton organization
	microtubule cytoskeleton organization	microtubule cytoskeleton organization
	microtubule-based process	microtubule-based process
	mitotic chromosome condensation	mitotic cell cycle
	nucleosome assembly	mitotic chromosome condensation
	organelle organization	nucleosome assembly
		organelle organization
significance	0.0006	0.0006
common pathways,p<0.1	17	22
	cell cycle	DNA replication initiation
	chromatin assembly or disassembly	M phase
	intracellular signaling cascade	angiogenesis
	mitotic cell cycle	chondrocyte differentiation
	response to hypoxia	chromatin assembly or disassembly
		endochondral ossification
		fibroblast growth factor receptor signaling pathway
		response to hypoxia
		signal transduction
significance	0.0066	0.001
common pathways,p<1	95	104
significance	0.2092	0.0986
	van't Veer / Wang 60 MSigDB	van't Veer / Wang 76 MSigDB
common pathways,p<0.05	3	3
	CELL_CYCLE_KEGG	CELL_CYCLE_KEGG
	G1_TO_S_CELL_CYCLE_REACTOME	G1_TO_S_CELL_CYCLE_REACTOME
	HSA04110_CELL_CYCLE	HSA04110_CELL_CYCLE
significance	0.0386	0.037
common pathways,p<0.1	4	4
	HSA04115_P53_SIGNALING_PATHWAY	HSA04115_P53_SIGNALING_PATHWAY
significance	0.2022	0.2174
common pathways,p<1	17	18
significance	0.3468	0.4462
