# Supplementary material for: Do Two Machine-Learning Based Prognostic Signatures for Breast Cancer Capture the Same Biological Processes?
Source: PLoS One. 2011 Mar 14;6(3):e17795. doi: 10.1371/journal.pone.0017795 (PMC3056769; doi:10.1371/journal.pone.0017795)
Supplement: Table S4 — The proliferation genes omitted. The genes were selected according to correlation in expression in the EMC-344 cohort to the genes MKI67, TOP2A or CDK1. (XLS) [file pone.0017795.s004.xls]

## Sheet: Sheet1
genes omitted from Wang signature, due to correlation with MKI67	ATAD2	CCNE2	FEN1	GTSE1	KPNA2	LOC728860	NCAPG2	PLK1	POLQ	SMC4
genes omitted from van't Veer signature, due to correlation with MKI67	CCNE2	CENPA	DTL	GMPS	MCM6	MELK	NDC80	NUSAP1	PRC1	RFC4
genes omitted from Wang signature, due to correlation with TOP2A	CCNE2	KPNA2	LOC728860	NCAPG2	PLK1	SMC4
genes omitted from van't Veer signature, due to correlation with TOP2A	CCNE2	CENPA	DTL	ECT2	MCM6	MELK	NDC80	NUSAP1	PRC1	RFC4
genes omitted from Wang signature, due to correlation with CDK1	CCNE2	KPNA2	LOC728860	MLF1IP	SMC4
genes omitted from van't Veer signature, due to correlation with CDK1	C16orf61	CCNE2	CENPA	DTL	ECT2	GMPS	MCM6	MELK	NDC80	NUSAP1	PRC1	RFC4
