# Supplementary material for: Do Two Machine-Learning Based Prognostic Signatures for Breast Cancer Capture the Same Biological Processes?
Source: PLoS One. 2011 Mar 14;6(3):e17795. doi: 10.1371/journal.pone.0017795 (PMC3056769; doi:10.1371/journal.pone.0017795)
Supplement: Table S5 — Enrichment analysis after omitting proliferation genes. Hypergeometric enrichment of the signatures minus the genes that correlated with proliferation. (XLS) [file pone.0017795.s005.xls]

## Sheet: Sheet1
van't Veer, omit genes correlated to MKI67			van't Veer, omit genes correlated to TOP2A			van't Veer, omit genes correlated to CDC2			Wang 60 gene ER+ signature, omit genes correlated to MKI67			Wang 60 gene ER+ signature, omit genes correlated to TOP2A			Wang 60 gene ER+ signature, omit genes correlated to CDC2			Wang 76 gene signature, omit genes correlated to MKI67			Wang 76 gene signature, omit genes correlated to TOP2A			Wang 76 gene signature, omit genes correlated to CDC2
GOBP (when taking all GOBP)	FDR q-value	p-value	GOBP (when taking all GOBP)	FDR q-value	p-value	GOBP (when taking all GOBP)	FDR q-value	p-value	GOBP (when taking all GOBP)	FDR q-value	p-value	GOBP (when taking all GOBP)	FDR q-value	p-value	GOBP (when taking all GOBP)	FDR q-value	p-value	GOBP (when taking all GOBP)	FDR q-value	p-value	GOBP (when taking all GOBP)	FDR q-value	p-value	GOBP (when taking all GOBP)	FDR q-value	p-value
NONE			NONE			NONE			chromatin assembly or disassembly	0.009617	2.1136e-06	chromatin assembly or disassembly	0.015529	3.4131e-06	chromatin assembly or disassembly	0.017024	3.7415e-06	chromatin assembly or disassembly	0.038495	8.4604e-06	chromatin assembly or disassembly	0.053722	1.2122e-05	response to stimulus	0.029587	8.8931e-06
									regulation of immune system process	0.051886	2.2807e-05	regulation of immune system process	0.086722	4.3023e-05	organelle organization	0.017317	7.6119e-06	regulation of immune system process	0.21229	0.00014045	response to stimulus	0.053722	2.3614e-05	chromatin assembly or disassembly	0.029587	1.3005e-05
									organelle organization	0.076891	6.4559e-05	response to stimulus	0.086722	5.7179e-05	cellular component organization	0.023045	1.901e-05	cellular component organization	0.21229	0.00018576	regulation of immune system process	0.33774	0.00022275	cellular component organization	0.084512	5.5722e-05
									cellular component organization	0.076891	6.7597e-05	organelle organization	0.16837	0.00016092	response to stimulus	0.023045	2.026e-05	response to stimulus	0.21229	0.00024627	syncytium formation	0.33774	0.0004319	organelle organization	0.13336	0.00012681
									syncytium formation	0.14656	0.00021394	cellular component organization	0.16837	0.00022159	regulation of immune system process	0.041479	4.8551e-05	regulation of developmental process	0.21229	0.00027904	neurofilament cytoskeleton organization	0.33774	0.0004319	DNA packaging	0.13336	0.00014655
									neurofilament cytoskeleton organization	0.14656	0.00021394	syncytium formation	0.16837	0.00025902	DNA packaging	0.041479	5.4698e-05	cell development	0.21229	0.0003731	cellular component organization	0.33774	0.0004732	regulation of immune system process	0.18476	0.00024364
									nucleosome assembly	0.14656	0.00023736	neurofilament cytoskeleton organization	0.16837	0.00025902	syncytium formation	0.15284	0.00026874	syncytium formation	0.21229	0.00037326	regulation of developmental process	0.33774	0.00056004	syncytium formation	0.25277	0.00044443
									cell development	0.14656	0.00025769	nucleosome assembly	0.17916	0.000315	neurofilament cytoskeleton organization	0.15284	0.00026874	neurofilament cytoskeleton organization	0.21229	0.00037326	cell development	0.33774	0.0006458	neurofilament cytoskeleton organization	0.25277	0.00044443
									cytoskeleton organization	0.15628	0.00030913	cell development	0.23739	0.00050344	nucleosome assembly	0.16815	0.0003326	nucleosome assembly	0.27273	0.00053946	nucleosome assembly	0.33774	0.00066806	regulation of developmental process	0.29698	0.00064011
									anatomical structure morphogenesis	0.2114	0.00046462	cytoskeleton organization	0.23739	0.00052174	cell development	0.22918	0.00057142	organelle organization	0.37987	0.00083488	response to stress	0.50872	0.0011181	nucleosome assembly	0.29698	0.00069662
									chromatin organization	0.23354	0.00060469	chromatin organization	0.33473	0.00093882	cytoskeleton organization	0.22918	0.00057639	anatomical structure morphogenesis	0.39101	0.00094529	organelle organization	0.56328	0.0015518	cell development	0.29698	0.00071796
									anatomical structure formation involved in morphogenesis	0.23354	0.00061594	anatomical structure formation involved in morphogenesis	0.33473	0.00095607	chromosome organization	0.22918	0.00060443	cytoskeleton organization	0.49281	0.00138	anatomical structure morphogenesis	0.56328	0.0016758	response to stress	0.48644	0.0012829
									response to stimulus	0.23421	0.00066917	anatomical structure morphogenesis	0.33473	0.00095637	chromatin organization	0.33231	0.001021	response to cold	0.49281	0.0017744	cytoskeleton organization	0.56328	0.0020134	anatomical structure morphogenesis	0.55383	0.0018708
									DNA packaging	0.27335	0.00084108	DNA packaging	0.35257	0.0011109	anatomical structure formation involved in morphogenesis	0.33231	0.0010397	intermediate filament cytoskeleton organization	0.49281	0.0017744	response to cold	0.56328	0.0020497	response to cold	0.55383	0.0021084
									cell projection organization	0.27366	0.00092084	intermediate filament cytoskeleton organization	0.35257	0.0012359	anatomical structure morphogenesis	0.33231	0.0010955	DNA packaging	0.49281	0.0018825	intermediate filament cytoskeleton organization	0.56328	0.0020497	intermediate filament cytoskeleton organization	0.55383	0.0021084
									neurogenesis	0.27366	0.0010054	DNA replication	0.35257	0.0012398	intermediate filament cytoskeleton organization	0.35545	0.0012818	immune response	0.49281	0.0020935	DNA packaging	0.56328	0.0023202	cytoskeleton organization	0.55383	0.0021665
									intermediate filament cytoskeleton organization	0.27366	0.0010225	cell projection organization	0.38055	0.0014218	DNA replication	0.35545	0.001328	cell differentiation	0.49281	0.0021108	intermediate filament-based process	0.56328	0.0025639	chromosome organization	0.55383	0.0022668
									intermediate filament-based process	0.32381	0.001281	intermediate filament-based process	0.39125	0.0015478	cell projection organization	0.3844	0.0015445	chromatin organization	0.49281	0.0021349	chromatin organization	0.56328	0.002942	intermediate filament-based process	0.55383	0.0026372
									neuron differentiation	0.34748	0.001451	neurogenesis	0.39848	0.001664	intermediate filament-based process	0.3844	0.0016052	anatomical structure formation involved in morphogenesis	0.49281	0.0021731	anatomical structure formation involved in morphogenesis	0.56328	0.0029939	chromatin organization	0.55383	0.0031312
									neuron projection development	0.42577	0.0018954	microtubule-based process	0.44396	0.0019515	neurogenesis	0.41654	0.001831	intermediate filament-based process	0.49281	0.0022204	DNA replication	0.56328	0.0031794	anatomical structure formation involved in morphogenesis	0.55383	0.0031863
									neuromuscular process controlling balance	0.42577	0.0020491	neuron differentiation	0.46832	0.0022257	microtubule-based process	0.44718	0.0020885	regulation of apoptosis	0.49281	0.0022745	immune response	0.56328	0.0031816	DNA replication	0.55383	0.0033484
									immune response	0.42577	0.0022995	neuromuscular process controlling balance	0.46832	0.0024736	neuron differentiation	0.44718	0.0024145	cell projection organization	0.54388	0.0031947	regulation of apoptosis	0.56328	0.0036091	immune response	0.55383	0.0034497
									chromosome organization	0.42577	0.0023577	neuron projection development	0.46832	0.002694	neuromuscular process controlling balance	0.44718	0.0025648	neuromuscular process controlling balance	0.54388	0.0035413	cellular response to DNA damage stimulus	0.56328	0.00373	regulation of apoptosis	0.55383	0.0039449
									CMP-sialic acid transport	0.42577	0.0028073	CMP-sialic acid transport	0.46832	0.0030878	neuron projection development	0.44718	0.0028811	CMP-sialic acid transport	0.54388	0.0037056	cell differentiation	0.56328	0.0038062	cellular response to DNA damage stimulus	0.55383	0.0039673
									regulation of axon diameter	0.42577	0.0028073	regulation of axon diameter	0.46832	0.0030878	CMP-sialic acid transport	0.44718	0.003145	regulation of axon diameter	0.54388	0.0037056	CMP-sialic acid transport	0.56328	0.0039861	CMP-sialic acid transport	0.55383	0.0040436
									positive regulation of neutrophil apoptosis	0.42577	0.0028073	positive regulation of neutrophil apoptosis	0.46832	0.0030878	regulation of axon diameter	0.44718	0.003145	positive regulation of neutrophil apoptosis	0.54388	0.0037056	regulation of axon diameter	0.56328	0.0039861	regulation of axon diameter	0.55383	0.0040436
									neurofilament bundle assembly	0.42577	0.0028073	neurofilament bundle assembly	0.46832	0.0030878	positive regulation of neutrophil apoptosis	0.44718	0.003145	neurofilament bundle assembly	0.54388	0.0037056	positive regulation of neutrophil apoptosis	0.56328	0.0039861	positive regulation of neutrophil apoptosis	0.55383	0.0040436
									chemokine biosynthetic process	0.42577	0.0028073	chemokine biosynthetic process	0.46832	0.0030878	neurofilament bundle assembly	0.44718	0.003145	chemokine biosynthetic process	0.54388	0.0037056	neurofilament bundle assembly	0.56328	0.0039861	neurofilament bundle assembly	0.55383	0.0040436
									interleukin-13 biosynthetic process	0.42577	0.0028073	interleukin-13 biosynthetic process	0.46832	0.0030878	polar body extrusion after meiotic divisions	0.44718	0.003145	interleukin-13 biosynthetic process	0.54388	0.0037056	chemokine biosynthetic process	0.56328	0.0039861	polar body extrusion after meiotic divisions	0.55383	0.0040436
									granulocyte macrophage colony-stimulating factor biosynthetic process	0.42577	0.0028073	granulocyte macrophage colony-stimulating factor biosynthetic process	0.46832	0.0030878	chemokine biosynthetic process	0.44718	0.003145	granulocyte macrophage colony-stimulating factor biosynthetic process	0.54388	0.0037056	interleukin-13 biosynthetic process	0.56328	0.0039861	chemokine biosynthetic process	0.55383	0.0040436
									microtubule cytoskeleton organization	0.42826	0.0030224	chromosome organization	0.52659	0.0035878	interleukin-13 biosynthetic process	0.44718	0.003145	embryonic skeletal joint morphogenesis	0.54388	0.0037056	granulocyte macrophage colony-stimulating factor biosynthetic process	0.56328	0.0039861	interleukin-13 biosynthetic process	0.55383	0.0040436
									cell differentiation	0.42826	0.0030605	immune response	0.53197	0.0037414	granulocyte macrophage colony-stimulating factor biosynthetic process	0.44718	0.003145	neurogenesis	0.59959	0.0042169	embryonic skeletal joint morphogenesis	0.56328	0.0039861	granulocyte macrophage colony-stimulating factor biosynthetic process	0.55383	0.0040436
									cell motion	0.42826	0.003106	microtubule cytoskeleton organization	0.54621	0.0039615	immune response	0.55389	0.0041026	neuron differentiation	0.67675	0.0049291	neuromuscular process controlling balance	0.56328	0.0040853	embryonic skeletal joint morphogenesis	0.55383	0.0040436
									Rho protein signal transduction	0.45625	0.0034094	Rho protein signal transduction	0.55005	0.0041103	microtubule cytoskeleton organization	0.55389	0.0041722	neuron projection development	0.67675	0.0052058	cell projection organization	0.58596	0.0043786	neuromuscular process controlling balance	0.55383	0.0042014
									regulation of microtubule-based process	0.50147	0.0038575	response to stress	0.5542	0.0042683	Rho protein signal transduction	0.55389	0.0042607	Rho protein signal transduction	0.67675	0.0058676	microtubule-based process	0.64155	0.004935	cell differentiation	0.55383	0.0042602
									generation of neurons	0.51022	0.0042905	regulation of microtubule-based process	0.5542	0.0046488	regulation of microtubule-based process	0.57358	0.0048185	spermatid development	0.67675	0.0062439	cellular response to stress	0.65609	0.0058291	cell projection organization	0.58836	0.0046551
									nervous system development	0.51022	0.0043121	cell motion	0.5542	0.0047031	response to stress	0.57358	0.0048905	microtubule cytoskeleton organization	0.67675	0.0066017	neurogenesis	0.65609	0.006035	microtubule-based process	0.63392	0.0051927
									neuron development	0.51022	0.0044242	cell differentiation	0.5542	0.0059058	cell motion	0.57358	0.0050887	regulation of microtubule-based process	0.67675	0.0066309	response to DNA damage stimulus	0.65609	0.0060832	cellular response to stress	0.63392	0.0062487
									regulation of lymphocyte activation	0.51022	0.0047509	age-dependent response to oxidative stress	0.5542	0.0061663	age-dependent response to oxidative stress	0.57358	0.0062803	age-dependent response to oxidative stress	0.67675	0.0073976	neuron differentiation	0.65609	0.0067118	response to DNA damage stimulus	0.63392	0.0064608
									neuromuscular process	0.51022	0.0053559	positive regulation of type IIa hypersensitivity	0.5542	0.0061663	positive regulation of type IIa hypersensitivity	0.57358	0.0062803	plasma membrane repair	0.67675	0.0073976	neuron projection development	0.65609	0.0067374	neurogenesis	0.63392	0.0064685
									age-dependent response to oxidative stress	0.51022	0.0056068	sperm axoneme assembly	0.5542	0.0061663	sperm axoneme assembly	0.57358	0.0062803	positive regulation of type IIa hypersensitivity	0.67675	0.0073976	Rho protein signal transduction	0.65609	0.0067603	Rho protein signal transduction	0.63392	0.0069505
									positive regulation of type IIa hypersensitivity	0.51022	0.0056068	interkinetic nuclear migration	0.5542	0.0061663	interkinetic nuclear migration	0.57358	0.0062803	sperm axoneme assembly	0.67675	0.0073976	spermatid development	0.65609	0.0071925	neuron projection development	0.63392	0.0070842
									sperm axoneme assembly	0.51022	0.0056068	spindle astral microtubule organization	0.5542	0.0061663	spindle astral microtubule organization	0.57358	0.0062803	interkinetic nuclear migration	0.67675	0.0073976	regulation of microtubule-based process	0.65609	0.0076369	neuron differentiation	0.63392	0.0071262
									interkinetic nuclear migration	0.51022	0.0056068	positive regulation of myeloid cell apoptosis	0.5542	0.0061663	positive regulation of myeloid cell apoptosis	0.57358	0.0062803	spindle astral microtubule organization	0.67675	0.0073976	age-dependent response to oxidative stress	0.65609	0.0079565	spermatid development	0.63392	0.0073946
									spindle astral microtubule organization	0.51022	0.0056068	interferon-gamma biosynthetic process	0.5542	0.0061663	interferon-gamma biosynthetic process	0.57358	0.0062803	positive regulation of myeloid cell apoptosis	0.67675	0.0073976	plasma membrane repair	0.65609	0.0079565	regulation of microtubule-based process	0.63392	0.0078512
									positive regulation of myeloid cell apoptosis	0.51022	0.0056068	DNA replication, removal of RNA primer	0.5542	0.0061663	DNA replication, removal of RNA primer	0.57358	0.0062803	interferon-gamma biosynthetic process	0.67675	0.0073976	positive regulation of type IIa hypersensitivity	0.65609	0.0079565	age-dependent response to oxidative stress	0.63392	0.008071
									interferon-gamma biosynthetic process	0.51022	0.0056068	regulation of megakaryocyte differentiation	0.5542	0.0061663	regulation of megakaryocyte differentiation	0.57358	0.0062803	regulation of megakaryocyte differentiation	0.67675	0.0073976	sperm axoneme assembly	0.65609	0.0079565	plasma membrane repair	0.63392	0.008071
									regulation of megakaryocyte differentiation	0.51022	0.0056068	positive regulation of isotype switching to IgA isotypes	0.5542	0.0061663	positive regulation of isotype switching to IgA isotypes	0.57358	0.0062803	positive regulation of isotype switching to IgA isotypes	0.67675	0.0073976	interkinetic nuclear migration	0.65609	0.0079565	positive regulation of type IIa hypersensitivity	0.63392	0.008071
									positive regulation of isotype switching to IgA isotypes	0.51022	0.0056068	glutamate uptake during transmission of nerve impulse	0.5542	0.0061663	glutamate uptake during transmission of nerve impulse	0.57358	0.0062803	glutamate uptake during transmission of nerve impulse	0.67675	0.0073976	spindle astral microtubule organization	0.65609	0.0079565	sperm axoneme assembly	0.63392	0.008071
									glutamate uptake during transmission of nerve impulse	0.51022	0.0056068	regulation of lymphocyte activation	0.5542	0.006204	regulation of lymphocyte activation	0.57358	0.0065292	spermatid differentiation	0.67675	0.0074368	positive regulation of myeloid cell apoptosis	0.65609	0.0079565	interkinetic nuclear migration	0.63392	0.008071
									regulation of developmental process	0.57236	0.0064154	neuron development	0.5542	0.0062201	neuron development	0.57358	0.0066374	chromosome organization	0.69668	0.0078089	interferon-gamma biosynthetic process	0.65609	0.0079565	spindle astral microtubule organization	0.63392	0.008071
									negative regulation of cellular protein metabolic process	0.59834	0.0068382	neuromuscular process	0.5542	0.0064474	cell differentiation	0.57358	0.0066772	cytoskeleton-dependent intracellular transport	0.72492	0.0082848	DNA replication, removal of RNA primer	0.65609	0.0079565	positive regulation of myeloid cell apoptosis	0.63392	0.008071
									anatomical structure development	0.63725	0.007423	generation of neurons	0.5542	0.0064555	neuromuscular process	0.57358	0.0066813	regulation of cell shape	0.74897	0.0087243	regulation of megakaryocyte differentiation	0.65609	0.0079565	interferon-gamma biosynthetic process	0.63392	0.008071
									retrograde axon cargo transport	0.64769	0.0083986	nervous system development	0.61787	0.0073329	generation of neurons	0.58779	0.0069759				positive regulation of isotype switching to IgA isotypes	0.65609	0.0079565	DNA replication, removal of RNA primer	0.63392	0.008071
									intracellular mRNA localization	0.64769	0.0083986	cellular response to DNA damage stimulus	0.65658	0.008336	nervous system development	0.65841	0.008103				glutamate uptake during transmission of nerve impulse	0.65609	0.0079565	regulation of megakaryocyte differentiation	0.63392	0.008071
									flagellum assembly	0.64769	0.0083986	cellular response to stress	0.65658	0.0085397	cellular response to DNA damage stimulus	0.65841	0.0088871				microtubule cytoskeleton organization	0.65609	0.0080749	positive regulation of isotype switching to IgA isotypes	0.63392	0.008071
									axon transport of mitochondrion	0.64769	0.0083986	negative regulation of cellular protein metabolic process	0.65658	0.0088988	cellular response to stress	0.65841	0.0092168				spermatid differentiation	0.68346	0.008562	glutamate uptake during transmission of nerve impulse	0.63392	0.008071
									interleukin-2 biosynthetic process	0.64769	0.0083986	lagging strand elongation	0.65658	0.0092354	negative regulation of cellular protein metabolic process	0.65841	0.0093586				cytoskeleton-dependent intracellular transport	0.74798	0.0095348	cell cycle process	0.63392	0.0080808
									intermediate filament bundle assembly	0.64769	0.0083986	retrograde axon cargo transport	0.65658	0.0092354	lagging strand elongation	0.65841	0.0094059							microtubule cytoskeleton organization	0.6477	0.0083988
									locomotion	0.74826	0.010233	intracellular mRNA localization	0.65658	0.0092354	retrograde axon cargo transport	0.65841	0.0094059							spermatid differentiation	0.66745	0.0088015
									blood vessel maturation	0.74826	0.011183	flagellum assembly	0.65658	0.0092354	intracellular mRNA localization	0.65841	0.0094059							cytoskeleton-dependent intracellular transport	0.73104	0.0098007
									healing during inflammatory response	0.74826	0.011183	axon transport of mitochondrion	0.65658	0.0092354	flagellum assembly	0.65841	0.0094059							cell cycle	0.73114	0.0099628
									nucleosome disassembly	0.74826	0.011183	interleukin-2 biosynthetic process	0.65658	0.0092354	axon transport of mitochondrion	0.65841	0.0094059							regulation of cell shape	0.74522	0.010318
									cell proliferation in forebrain	0.74826	0.011183	intermediate filament bundle assembly	0.65658	0.0092354	interleukin-2 biosynthetic process	0.65841	0.0094059
									cytoplasmic microtubule organization	0.74826	0.011183				intermediate filament bundle assembly	0.65841	0.0094059
									chromatin disassembly	0.74826	0.011183				cell cycle	0.72624	0.010534
									interferon-gamma production	0.74826	0.011183				RNA catabolic process	0.73807	0.011223
									axoneme assembly	0.74826	0.011183				cell cycle process	0.73807	0.011484
															response to chemical stimulus	0.73807	0.011495
															blood vessel maturation	0.73807	0.012522
															healing during inflammatory response	0.73807	0.012522
															nucleosome disassembly	0.73807	0.012522
															cell proliferation in forebrain	0.73807	0.012522
															cytoplasmic microtubule organization	0.73807	0.012522
															chromatin disassembly	0.73807	0.012522
															interferon-gamma production	0.73807	0.012522
															axoneme assembly	0.73807	0.012522
															regulation of developmental process	0.73807	0.012653
GOBP (when taking only GOBP with 10 or more probes)	FDR q-value	p-value	GOBP (when taking only GOBP with 10 or more probes)	FDR q-value	p-value	GOBP (when taking only GOBP with 10 or more probes)	FDR q-value	p-value	GOBP (when taking only GOBP with 10 or more probes)	FDR q-value	p-value	GOBP (when taking only GOBP with 10 or more probes)	FDR q-value	p-value	GOBP (when taking only GOBP with 10 or more probes)	FDR q-value	p-value	GOBP (when taking only GOBP with 10 or more probes)	FDR q-value	p-value	GOBP (when taking only GOBP with 10 or more probes)	FDR q-value	p-value	GOBP (when taking only GOBP with 10 or more probes)	FDR q-value	p-value
ossification	0.61538	0.00059514	ossification	0.61583	0.00059558	ossification	0.54043	0.00052266	chromatin assembly or disassembly	0.0028872	2.1136e-06	chromatin assembly or disassembly	0.004661	3.4121e-06	chromatin assembly or disassembly	0.0051109	3.7415e-06	chromatin assembly or disassembly	0.011557	8.4604e-06	chromatin assembly or disassembly	0.016555	1.2119e-05	chromatin assembly or disassembly	0.017765	1.3005e-05
									regulation of immune system process	0.015577	2.2807e-05	regulation of immune system process	0.029374	4.3008e-05	organelle organization	0.0051989	7.6119e-06	regulation of immune system process	0.095927	0.00014045	regulation of immune system process	0.15209	0.00022268	organelle organization	0.066729	0.00012681
									organelle organization	0.029396	6.4559e-05	organelle organization	0.073235	0.00016084	regulation of immune system process	0.018679	4.8551e-05	syncytium formation	0.16996	0.00037326	syncytium formation	0.19663	0.00043185	DNA packaging	0.066729	0.00014655
									syncytium formation	0.064846	0.00021394	syncytium formation	0.086044	0.000259	DNA packaging	0.018679	5.4698e-05	nucleosome assembly	0.18423	0.00053946	nucleosome assembly	0.22811	0.00066795	regulation of immune system process	0.083202	0.00024364
									nucleosome assembly	0.064846	0.00023736	nucleosome assembly	0.086044	0.00031495	syncytium formation	0.073419	0.00026874	organelle organization	0.22809	0.00083488	response to stress	0.3053	0.0011175	syncytium formation	0.12142	0.00044443
									cytoskeleton organization	0.070378	0.00030913	cytoskeleton organization	0.11875	0.00052159	nucleosome assembly	0.075721	0.0003326	cytoskeleton organization	0.31418	0.00138	organelle organization	0.35314	0.0015511	nucleosome assembly	0.1586	0.00069662
									chromatin organization	0.118	0.00060469	chromatin organization	0.18316	0.00093858	cytoskeleton organization	0.11248	0.00057639	DNA packaging	0.32404	0.0018825	cytoskeleton organization	0.39279	0.0020128	response to stress	0.25035	0.0012829
									DNA packaging	0.14361	0.00084108	DNA packaging	0.18814	0.0011107	chromatin organization	0.17433	0.001021	immune response	0.32404	0.0020935	DNA packaging	0.39497	0.0023198	cytoskeleton organization	0.36993	0.0021665
									immune response	0.34902	0.0022995	DNA replication	0.18814	0.0012395	DNA replication	0.20157	0.001328	chromatin organization	0.32404	0.0021349	chromatin organization	0.39497	0.0029413	chromatin organization	0.42839	0.0031312
									microtubule cytoskeleton organization	0.38571	0.0030224	microtubule-based process	0.26652	0.0019511	microtubule-based process	0.28529	0.0020885	Rho protein signal transduction	0.63157	0.0058676	DNA replication	0.39497	0.0031788	DNA replication	0.42839	0.0033484
									cell motion	0.38571	0.003106	immune response	0.4163	0.0037403	immune response	0.4477	0.0041026	spermatid development	0.63157	0.0062439	immune response	0.39497	0.0031806	immune response	0.42839	0.0034497
									Rho protein signal transduction	0.3881	0.0034094	microtubule cytoskeleton organization	0.4163	0.0039609	microtubule cytoskeleton organization	0.4477	0.0041722	microtubule cytoskeleton organization	0.63157	0.0066017	microtubule-based process	0.55143	0.004934	microtubule-based process	0.57364	0.0051927
									nervous system development	0.4531	0.0043121	Rho protein signal transduction	0.4163	0.0041098	Rho protein signal transduction	0.4477	0.0042607	age-dependent response to oxidative stress	0.63157	0.0073976	response to DNA damage stimulus	0.55143	0.0060818	response to DNA damage stimulus	0.57364	0.0064608
									age-dependent response to oxidative stress	0.47868	0.0056068	response to stress	0.4163	0.0042666	response to stress	0.46341	0.0048905	plasma membrane repair	0.63157	0.0073976	Rho protein signal transduction	0.55143	0.0067596	Rho protein signal transduction	0.57364	0.0069505
									positive regulation of type IIa hypersensitivity	0.47868	0.0056068	cell motion	0.42819	0.004702	cell motion	0.46341	0.0050887	positive regulation of type IIa hypersensitivity	0.63157	0.0073976	spermatid development	0.55143	0.0071917	spermatid development	0.57364	0.0073946
									sperm axoneme assembly	0.47868	0.0056068	age-dependent response to oxidative stress	0.46792	0.0061659	age-dependent response to oxidative stress	0.4766	0.0062803	sperm axoneme assembly	0.63157	0.0073976	age-dependent response to oxidative stress	0.55143	0.007956	age-dependent response to oxidative stress	0.57364	0.008071
									retrograde axon cargo transport	0.63736	0.0083986	positive regulation of type IIa hypersensitivity	0.46792	0.0061659	positive regulation of type IIa hypersensitivity	0.4766	0.0062803	regulation of cell shape	0.70102	0.0087243	plasma membrane repair	0.55143	0.007956	plasma membrane repair	0.57364	0.008071
									intracellular mRNA localization	0.63736	0.0083986	sperm axoneme assembly	0.46792	0.0061659	sperm axoneme assembly	0.4766	0.0062803				positive regulation of type IIa hypersensitivity	0.55143	0.007956	positive regulation of type IIa hypersensitivity	0.57364	0.008071
									blood vessel maturation	0.72741	0.011183	nervous system development	0.52704	0.0073307	nervous system development	0.58256	0.008103				sperm axoneme assembly	0.55143	0.007956	sperm axoneme assembly	0.57364	0.008071
									healing during inflammatory response	0.72741	0.011183	lagging strand elongation	0.5734	0.0092348	lagging strand elongation	0.58402	0.0094059				microtubule cytoskeleton organization	0.55143	0.0080737	microtubule cytoskeleton organization	0.57364	0.0083988
									nucleosome disassembly	0.72741	0.011183	retrograde axon cargo transport	0.5734	0.0092348	retrograde axon cargo transport	0.58402	0.0094059				regulation of cell shape	0.6508	0.010038	cell cycle	0.63479	0.0099628
												intracellular mRNA localization	0.5734	0.0092348	intracellular mRNA localization	0.58402	0.0094059				DNA repair	0.6508	0.011021	regulation of cell shape	0.63479	0.010318
												RNA catabolic process	0.62673	0.010834	cell cycle	0.62565	0.010534				lagging strand elongation	0.6508	0.011911	DNA repair	0.63479	0.011575
												blood vessel maturation	0.62673	0.012294	RNA catabolic process	0.63351	0.011223				retrograde axon cargo transport	0.6508	0.011911	lagging strand elongation	0.63479	0.012082
												healing during inflammatory response	0.62673	0.012294	blood vessel maturation	0.63351	0.012522				intracellular mRNA localization	0.6508	0.011911	retrograde axon cargo transport	0.63479	0.012082
												nucleosome disassembly	0.62673	0.012294	healing during inflammatory response	0.63351	0.012522				cell motion	0.71511	0.013611	intracellular mRNA localization	0.63479	0.012082
												response to DNA damage stimulus	0.62673	0.012388	nucleosome disassembly	0.63351	0.012522				blood vessel maturation	0.74657	0.01585	cell motion	0.72941	0.014417
												nuclear-transcribed mRNA catabolic process, deadenylation-dependent decay	0.67616	0.015345	response to DNA damage stimulus	0.64351	0.013191				healing during inflammatory response	0.74657	0.01585	blood vessel maturation	0.73208	0.016078
												positive regulation of inflammatory response to antigenic stimulus	0.67616	0.015345	mitotic cell cycle	0.64691	0.014282				nucleosome disassembly	0.74657	0.01585	healing during inflammatory response	0.73208	0.016078
												DNA strand elongation during DNA replication	0.67616	0.015345	nuclear-transcribed mRNA catabolic process, deadenylation-dependent decay	0.64691	0.015628							nucleosome disassembly	0.73208	0.016078
												DNA damage response, signal transduction by p53 class mediator resulting in cell cycle arrest	0.67616	0.015345	positive regulation of inflammatory response to antigenic stimulus	0.64691	0.015628
												adaptive immune response	0.69188	0.016208	DNA strand elongation during DNA replication	0.64691	0.015628
												G2 phase of mitotic cell cycle	0.71758	0.018386	DNA damage response, signal transduction by p53 class mediator resulting in cell cycle arrest	0.64691	0.015628
												myoblast fusion	0.71758	0.018386	adaptive immune response	0.67428	0.016783
												anterograde axon cargo transport	0.71758	0.018386	G2 phase of mitotic cell cycle	0.6913	0.018725
															myoblast fusion	0.6913	0.018725
															anterograde axon cargo transport	0.6913	0.018725
MSigDB Pathway	FDR q-value	p-value	MSigDB Pathway	FDR q-value	p-value	MSigDB Pathway	FDR q-value	p-value	MSigDB Pathway	FDR q-value	p-value	MSigDB Pathway	FDR q-value	p-value	MSigDB Pathway	FDR q-value	p-value	MSigDB Pathway	FDR q-value	p-value	MSigDB Pathway	FDR q-value	p-value	MSigDB Pathway	FDR q-value	p-value
NONE			NONE			NONE			NONE			NONE			NONE			NONE			NONE			NONE
