# Supplementary material for: Do Two Machine-Learning Based Prognostic Signatures for Breast Cancer Capture the Same Biological Processes?
Source: PLoS One. 2011 Mar 14;6(3):e17795. doi: 10.1371/journal.pone.0017795 (PMC3056769; doi:10.1371/journal.pone.0017795)
Supplement: Table S6 — Pathway overlap significance after omitting proliferation genes. Same as Table S2, but calculated after omitting proliferation genes. (XLS) [file pone.0017795.s006.xls]

## Sheet: Sheet1
All GOBP	van't Veer / Wang 76, omit genes correlated to MKI67	van't Veer / Wang 60, omit genes correlated to MKI67	van't Veer / Wang 76, omit genes correlated to TOP2A	van't Veer / Wang 60, omit genes correlated to TOP2A	van't Veer / Wang 76, omit genes correlated to CDK1	van't Veer / Wang 60, omit genes correlated to CDK1
common pathways,p<0.05	2	2	2	1	2	1
	endochondral ossification	nucleus localization	endochondral ossification	nucleus localization	endochondral ossification	nucleus localization
	nucleus localization	response to hypoxia	nucleus localization		nucleus localization
significance	0.6734	0.6096	0.7012	0.8106	0.6712	0.8088
common pathways,p<0.1	11	5	10	5	10	5
	angiogenesis	angiogenesis	angiogenesis	angiogenesis	angiogenesis	angiogenesis
	axon regeneration	axon regeneration	axon regeneration	axon regeneration	axon regeneration	axon regeneration
	bone morphogenesis	negative regulation of translation	bone morphogenesis	negative regulation of translation	bone morphogenesis	negative regulation of translation
	chondrocyte differentiation		chondrocyte differentiation	response to hypoxia	chondrocyte differentiation	response to hypoxia
	endochondral bone morphogenesis		endochondral bone morphogenesis		endochondral bone morphogenesis
	extracellular matrix organization		extracellular matrix organization		extracellular matrix organization
	fibroblast growth factor receptor signaling pathway		fibroblast growth factor receptor signaling pathway		fibroblast growth factor receptor signaling pathway
	proteoglycan metabolic process		response to hypoxia		response to hypoxia
	response to hypoxia
significance	0.4632	0.7322	0.548	0.7632	0.5482	0.784
common additional pathways,p<1	219	185	219	187	221	189
	0.4446	0.5626	0.5164	0.6358	0.463	0.606
only GOBP with 10 or more probes	van't Veer / Wang 76, omit genes correlated to MKI67	van't Veer / Wang 60, omit genes correlated to MKI67	van't Veer / Wang 76, omit genes correlated to TOP2A	van't Veer / Wang 60, omit genes correlated to TOP2A	van't Veer / Wang 76, omit genes correlated to CDK1	van't Veer / Wang 60, omit genes correlated to CDK1
common pathways,p<0.05	1	1	1	0	1	0
	endochondral ossification	response to hypoxia	endochondral ossification		endochondral ossification
significance	0.5964	0.543	0.616	1	0.6326	1
common additional pathways,p<0.1	6	2	5	2	5	2
	angiogenesis	angiogenesis	angiogenesis	angiogenesis	angiogenesis	angiogenesis
	chondrocyte differentiation		chondrocyte differentiation	response to hypoxia	chondrocyte differentiation	response to hypoxia
	fibroblast growth factor receptor signaling pathway		fibroblast growth factor receptor signaling pathway		fibroblast growth factor receptor signaling pathway
	proteoglycan metabolic process		response to hypoxia		response to hypoxia
	response to hypoxia
significance	0.2466	0.6976	0.3722	0.7286	0.391	0.7514
common additional pathways,p<1	84	72	84	72	85	73
	0.408	0.5076	0.4874	0.609	0.421	0.5426
MSigDB	van't Veer / Wang 76, omit genes correlated to MKI67	van't Veer / Wang 60, omit genes correlated to MKI67	van't Veer / Wang 76, omit genes correlated to TOP2A	van't Veer / Wang 60, omit genes correlated to TOP2A	van't Veer / Wang 76, omit genes correlated to CDK1	van't Veer / Wang 60, omit genes correlated to CDK1
common pathways,p<0.05	0	0	0	0	0	0
significance	1	1	1	1	1	1
common additional pathways,p<0.1	0	0	0	0	0	0
significance	1	1	1	1	1	1
common additional pathways,p<1	11	10	14	13	14	13
significance	0.632	0.528	0.4926	0.4	0.4806	0.3862
